# Supplementary material for: A systematic review of dengue controlled human infection studies: safety, viral kinetics and immunology
Source: PLoS Negl Trop Dis. 2026 Mar 12;20(3):e0014086. doi: 10.1371/journal.pntd.0014086 (PMC12998944; doi:10.1371/journal.pntd.0014086)
Supplement: S1 Analysis — (XLSM) [file pntd.0014086.s005.xlsm]

## Sheet: Intro
							V9 update:
							*Add a new button in Summary tab to synchronize results between Results and Summary tabs
							V8 update:
							*Added judgement-level comment in the summary table
							*Removed "Double click on this column…" label in the comments after enter
							*Corrected spelling mistakes

## Sheet: Results
Basic information													Domain 1. Randomization process										Domain 2. Deviations from intended interventions																		Domain 3. Mising outcome data
Time	Unique ID	Assessor	Study ID	Reference	Experimental	Comparator	Outcome	Results	Aim	Effect of adhering to intervention?	Weight	Sources	1.1	1.2	Note for 1.1&1.2	1.3	Note for 1.3	1.0 Algorithm result	1.0 Assessor's Judgement	1.0 General note	1.0 Optional Question	1.0 Note for optional question	2.1	2.2	Note for 2.1&2.2	2.3	Note for 2.3	2.4	Note for 2.4	2.5	Note for 2.5	2.6	Note for 2.6	2.7	Note for 2.7	2.0 Algorithm result	2.0 Assessor's Judgement	2.0 General Notes	2.0 Optional Question	2.0 Note for optional question	3.1	Note for 3.1	3.2	Note for 3.2	3.3	Note for 3.3&3.4	3.4	Note for 3.4 (not use)	3.0 Algorithm result
2025/12/31 18.05	1		Mammen 2014		Dengue virus challenge strains (7 different DENV strains)	Placebo	Dengue fever		assignment to intervention (the 'intention-to-treat' effect)	NA	1		PY	PY	Details of randomisation and double blinding not provided	NI	Baseline characteristics not provided	Low	Low	Details of randomisation and double blinding not provided_x000D_Baseline characteristics not provided			N	N		NA		NA		NA		Y		NA		Low	Low				Y		NA		NA		NA		Low
2025/12/31 18.05	2		Larsen 2015		Dengue challenge with DEN2delta30 strain	Placebo	Viraemia		assignment to intervention (the 'intention-to-treat' effect)	NA	1	Journal article(s)	PY	NI		PN		Some concerns	Some concerns				NI	NI		PN		NA		NA		PY		NA		Low	Low				Y		NA		NA		NA		Low
2025/12/30 23.47	3		Kirkpatrick 2016		TV003 dengue vaccine	Placebo	Protection against viraemia		assignment to intervention (the 'intention-to-treat' effect)	NA	1		PY	PY	Details of randomisation and double-blinding not provided	N		Low	Low	Details of randomisation and double-blinding not provided_x000D_			N	N		NA		NA		NA		Y		NA		Low	Low				PY	41/48 (85%) participants returned for challenge	NA		NA		NA		Low
2025/12/31 00.17	4		Lyke 2024		Vaccinated with DENV‑1 strain 45AZ5	Unvaccinated	Viraemia		assignment to intervention (the 'intention-to-treat' effect)	NA	1		N	N	Participants were not randomized - they were recruited based on previous vaccination status from earlier studies (ADVP003 and ADVP004)	Y		High	High	Participants were not randomized - they were recruited based on previous vaccination status from earlier studies (ADVP003 and ADVP004)_x000D_			Y	Y		N		NA		NA		Y		NA		Low	Low				Y		NA		NA		NA		Low
2026/01/01 20.48	5		Pierce 2023		Dengue challenge with rDEN3delta30	Placebo	Viremia		assignment to intervention (the 'intention-to-treat' effect)	NA	1	Statistical analysis plan (SAP); “Grey literature” (e.g. unpublished thesis)	Y	Y		N		Low	Low				PN	PN		NA		NA		NA		PY		NA		Low	Low				Y		NA		NA		NA		Low
2025/12/31 00.16	6		Pierce 2024		TV005 dengue vaccine	Placebo	Protection against viraemia		assignment to intervention (the 'intention-to-treat' effect)	NA	1		Y	Y		N		Low	Low				N	N		NA		NA		NA		Y		NA		Low	Low				PY		NA		NA		NA
[truncated: 35 more columns]

## Sheet: Summary
Unique ID	Reviewer	Study ID	Reference	Experimental	Comparator	Outcome	Result	Aim	Effect of adhering to intervention?	Weight	Randomization process	Comment for randomization process	Deviations from intended interventions	Comment for deviations from intended interventions	Missing outcome data	Comment for missing outcome data	Measurement of the outcome	Comment for measurement of the outcome	Selection of the reported result	Comment for selection of the reported result	Overall Bias	Comment for overall bias					Randomization process	Deviations from intended interventions	Mising outcome data	Measurement of the outcome	Selection of the reported result	Overall Bias
1		Mammen 2014		Dengue virus challenge strains (7 different DENV strains)	Placebo	Dengue fever		assignment to intervention (the 'intention-to-treat' effect)	NA	1	Low	Details of randomisation and double blinding not provided_x000D_Baseline characteristics not provided	Low		Low		Low		Low		Low					Assignment to intervention (the 'intention-to-treat' effect)
2		Larsen 2015		Dengue challenge with DEN2delta30 strain	Placebo	Viraemia		assignment to intervention (the 'intention-to-treat' effect)	NA	1	Some concerns		Low		Low		Low		Low		Some concerns					Total number of study = 6
3		Kirkpatrick 2016		TV003 dengue vaccine	Placebo	Protection against viraemia		assignment to intervention (the 'intention-to-treat' effect)	NA	1	Low	Details of randomisation and double-blinding not provided_x000D_	Low		Low	41/48 (85%) participants returned for challenge _x000D_ _x000D_ _x000D_	Low	_x000D_ _x000D_ _x000D_ _x000D_	Low	_x000D_ _x000D_	Low					Low risk	66.7	100	100	100	100	66.7
4		Lyke 2024		Vaccinated with DENV‑1 strain 45AZ5	Unvaccinated	Viraemia		assignment to intervention (the 'intention-to-treat' effect)	NA	1	High	Participants were not randomized - they were recruited based on previous vaccination status from earlier studies (ADVP003 and ADVP004)_x000D_	Low		Low		Low		Low		High					Some concerns	16.7	0	0	0	0	16.7
5		Pierce 2023		Dengue challenge with rDEN3delta30	Placebo	Viremia		assignment to intervention (the 'intention-to-treat' effect)	NA	1	Low		Low		Low		Low		Low		Low					High risk	16.7	0	0	0	0	16.7
6		Pierce 2024		TV005 dengue vaccine	Placebo	Protection against viraemia		assignment to intervention (the 'intention-to-treat' effect)	NA	1	Low		Low		Low		Low		Low		Low					Adhering to intervention (the 'per-protocol' effect)
																										Total number of study = 0
																										Low risk
																										Some concerns
																										High risk

## Sheet: Figure (ITT)
Intention-to-treat	Unique ID	Study ID	Experimental	Comparator	Outcome	Weight	D1	D2	D3	D4	D5	Overall
	1	Mammen 2014	Dengue virus challenge strains (7 different DENV strains)	Placebo	Dengue fever	1									Low risk
	2	Larsen 2015	Dengue challenge with DEN2delta30 strain	Placebo	Viraemia	1									Some concerns
	3	Kirkpatrick 2016	TV003 dengue vaccine	Placebo	Protection against viraemia	1									High risk
	4	Lyke 2024	Vaccinated with DENV‑1 strain 45AZ5	Unvaccinated	Viraemia	1
	5	Pierce 2023	Dengue challenge with rDEN3delta30	Placebo	Viremia	1								D1	Randomisation process
	6	Pierce 2024	TV005 dengue vaccine	Placebo	Protection against viraemia	1								D2	Deviations from the intended interventions
														D3	Missing outcome data
														D4	Measurement of the outcome
														D5	Selection of the reported result

## Sheet: Figure (PP)
Per-protocol	Unique ID	Study ID	Experimental	Comparator	Outcome	Weight	D1	D2	D3	D4	D5	Overall

## Sheet: Print (ITT)
Unique ID	1	Study ID	Mammen 2014	Assessor
Ref or Label		Aim	assignment to intervention (the 'intention-to-treat' effect)
Experimental	Dengue virus challenge strains (7 different DENV strains)	Comparator	Placebo	Source
Outcome	Dengue fever	Results		Weight	1
Domain	Signalling question			Response	Comments
Bias arising from the randomization process	1.1 Was the allocation sequence random?			PY	Details of randomisation and double blinding not provided
	1.2 Was the allocation sequence concealed until participants were enrolled and assigned to interventions?			PY
	1.3 Did baseline differences between intervention groups suggest a problem with the randomization process?			NI	Baseline characteristics not provided
	Risk of bias judgement			Low	Details of randomisation and double blinding not provided_x000D_Baseline characteristics not provided
Bias due to deviations from intended interventions	2.1.Were participants aware of their assigned intervention during the trial?			N
	2.2.Were carers and people delivering the interventions aware of participants' assigned intervention during the trial?			N
	2.3. If Y/PY/NI to 2.1 or 2.2: Were there deviations from the intended intervention that arose because of the experimental context?			NA
	2.4 If Y/PY to 2.3: Were these deviations likely to have affected the outcome?			NA
	2.5. If Y/PY/NI to 2.4: Were these deviations from intended intervention balanced between groups?			NA
	2.6 Was an appropriate analysis used to estimate the effect of assignment to intervention?			Y
	2.7 If N/PN/NI to 2.6: Was there potential for a substantial impact (on the result) of the failure to analyse participants in the group to which they were randomized?			NA
	Risk of bias judgement			Low
Bias due to missing outcome data	3.1 Were data for this outcome available for all, or nearly all, participants randomized?			Y
	3.2 If N/PN/NI to 3.1: Is there evidence that result was not biased by missing outcome data?			NA
	3.3 If N/PN to 3.2: Could missingness in the outcome depend on its true value?			NA
	3.4 If Y/PY/NI to 3.3: Is it likely that missingness in the outcome depended on its true value?			NA
	Risk of bias judgement			Low
Bias in measurement of the outcome	4.1 Was the method of measuring the outcome inappropriate?			N
	4.2 Could measurement or ascertainment of the outcome have differed between intervention groups?			N
	4.3 Were outcome assessors aware of the intervention received by study participants?			N
	4.4 If Y/PY/NI to 4.3: Could assessment of the outcome have been influenced by knowledge of intervention received?			NA
	4.5 If Y/PY/NI to 4.4: Is it likely that assessment of the outcome was influenced by knowledge of intervention received?			NA
	Risk of bias judgement			Low
Bias in selection of the reported result	5.1 Were the data that produced this result analysed in accordance with a pre-specified analysis plan that was finalized before unblinded outcome data were available for analysis?			Y
	5.2 ... multiple eligible outcome measurements (e.g. scales, definitions, time points) within the outcome domain?			N
	5.3 ... multiple eligible analyses of the data?			N
	Risk of bias judgement			Low
Overall bias	Risk of bias judgement			Low
Unique ID	2	Study ID	Larsen 2015	Assessor
Ref or Label		Aim	assignment to intervention (the 'intention-to-treat' effect)
Experimental	Dengue challenge with DEN2delta30 strain	Comparator	Placebo	Source	Journal article(s)
Outcome	Viraemia	Results		Weight	1
Domain	Signalling question			Response	Comments
Bias arising from the randomization process	1.1 Was the allocation sequence random?			PY
	1.2 Was the allocation sequence concealed until participants were enrolled and assigned to interventions?			NI
	1.3 Did baseline differences between intervention groups suggest a problem with the randomization process?			PN
	Risk of bias judgement			Some concerns
Bias due to deviations from intended interventions	2.1.Were participants aware of their assigned intervention during the trial?			NI
	2.2.Were carers and people delivering the interventions aware of participants' assigned intervention during the trial?			NI
	2.3. If Y/PY/NI to 2.1 or 2.2: Were there deviations from the intended intervention that arose because of the experimental context?			PN
	2.4 If Y/PY to 2.3: Were these deviations likely to have affected the outcome?			NA
	2.5. If Y/PY/NI to 2.4: Were these deviations from intended intervention balanced between groups?			NA
	2.6 Was an appropriate analysis used to estimate the effect of assignment to intervention?			PY
	2.7 If N/PN/NI to 2.6: Was there potential for a substantial impact (on the result) of the failure to analyse participants in the group to which they were randomized?			NA
	Risk of bias judgement			Low
Bias due to missing outcome data	3.1 Were data for this outcome available for all, or nearly all, participants randomized?			Y
	3.2 If N/PN/NI to 3.1: Is there evidence that result was not biased by missing outcome data?			NA
	3.3 If N/PN to 3.2: Could missingness in the outcome depend on its true value?			NA
	3.4 If Y/PY/NI to 3.3: Is it likely that missingness in the outcome depended on its true value?			NA
	Risk of bias judgement			Low
Bias in measurement of the outcome	4.1 Was the method of measuring the outcome inappropriate?			N
	4.2 Could measurement or ascertainment of the outcome have differed between intervention groups?			N
	4.3 Were outcome assessors aware of the intervention received by study participants?			NI
	4.4 If Y/PY/NI to 4.3: Could assessment of the outcome have been influenced by knowledge of intervention received?			PN
	4.5 If Y/PY/NI to 4.4: Is it likely that assessment of the outcome was influenced by knowledge of intervention received?			NA
	Risk of bias judgement			Low
Bias in selection of the reported result	5.1 Were the data that produced this result analysed in accordance with a pre-specified analysis plan that was finalized before unblinded outcome data were available for analysis?			PY
	5.2 ... multiple eligible outcome measurements (e.g. scales, definitions, time points) within the outcome domain?			PN
	5.3 ... multiple eligible analyses of the data?			PN
	Risk of bias judgement			Low
Overall bias	Risk of bias judgement			Some concerns
Unique ID	3	Study ID	Kirkpatrick 2016	Assessor
Ref or Label		Aim	assignment to intervention (the 'intention-to-treat' effect)
Experimental	TV003 dengue vaccine	Comparator	Placebo	Source
Outcome	Protection against viraemia	Results		Weight	1
Domain	Signalling question			Response	Comments
Bias arising from the randomization process	1.1 Was the allocation sequence random?			PY	Details of randomisation and double-blinding not provided
	1.2 Was the allocation sequence concealed until participants were enrolled and assigned to interventions?			PY
	1.3 Did baseline differences between intervention groups suggest a problem with the randomization process?			N
	Risk of bias judgement			Low	Details of randomisation and double-blinding not provided_x000D_
Bias due to deviations from intended interventions	2.1.Were participants aware of their assigned intervention during the trial?			N
	2.2.Were carers and people delivering the interventions aware of participants' assigned intervention during the trial?			N
	2.3. If Y/PY/NI to 2.1 or 2.2: Were there deviations from the intended intervention that arose because of the experimental context?			NA
	2.4 If Y/PY to 2.3: Were these deviations likely to have affected the outcome?			NA
	2.5. If Y/PY/NI to 2.4: Were these deviations from intended intervention balanced between groups?			NA
	2.6 Was an appropriate analysis used to estimate the effect of assignment to intervention?			Y
	2.7 If N/PN/NI to 2.6: Was there potential for a substantial impact (on the result) of the failure to analyse participants in the group to which they were randomized?			NA
	Risk of bias judgement			Low
Bias due to missing outcome data	3.1 Were data for this outcome available for all, or nearly all, participants randomized?			PY	41/48 (85%) participants returned for challenge
	3.2 If N/PN/NI to 3.1: Is there evidence that result was not biased by missing outcome data?			NA
	3.3 If N/PN to 3.2: Could missingness in the outcome depend on its true value?			NA
	3.4 If Y/PY/NI to 3.3: Is it likely that missingness in the outcome depended on its true value?			NA
	Risk of bias judgement			Low	41/48 (85%) participants returned for challenge _x000D_ _x000D_ _x000D_
Bias in measurement of the outcome	4.1 Was the method of measuring the outcome inappropriate?			N
	4.2 Could measurement or ascertainment of the outcome have differed between intervention groups?			N
	4.3 Were outcome assessors aware of the intervention received by study participants?			N
	4.4 If Y/PY/NI to 4.3: Could assessment of the outcome have been influenced by knowledge of intervention received?			NA
	4.5 If Y/PY/NI to 4.4: Is it likely that assessment of the outcome was influenced by knowledge of intervention received?			NA
	Risk of bias judgement			Low	_x000D_ _x000D_ _x000D_ _x000D_
Bias in selection of the reported result	5.1 Were the data that produced this result analysed in accordance with a pre-specified analysis plan that was finalized before unblinded outcome data were available for analysis?			Y
	5.2 ... multiple eligible outcome measurements (e.g. scales, definitions, time points) within the outcome domain?			N
	5.3 ... multiple eligible analyses of the data?			N
	Risk of bias judgement			Low	_x000D_ _x000D_
Overall bias	Risk of bias judgement			Low
Unique ID	4	Study ID	Lyke 2024	Assessor
Ref or Label		Aim	assignment to intervention (the 'intention-to-treat' effect)
Experimental	Vaccinated with DENV‑1 strain 45AZ5	Comparator	Unvaccinated	Source
Outcome	Viraemia	Results		Weight	1
Domain	Signalling question			Response	Comments
Bias arising from the randomization process	1.1 Was the allocation sequence random?			N	Participants were not randomized - they were recruited based on previous vaccination status from earlier studies (ADVP003 and ADVP004)
	1.2 Was the allocation sequence concealed until participants were enrolled and assigned to interventions?			N
	1.3 Did baseline differences between intervention groups suggest a problem with the randomization process?			Y
	Risk of bias judgement			High	Participants were not randomized - they were recruited based on previous vaccination status from earlier studies (ADVP003 and ADVP004)_x000D_
Bias due to deviations from intended interventions	2.1.Were participants aware of their assigned intervention during the trial?			Y
	2.2.Were carers and people delivering the interventions aware of participants' assigned intervention during the trial?			Y
	2.3. If Y/PY/NI to 2.1 or 2.2: Were there deviations from the intended intervention that arose because of the experimental context?			N
	2.4 If Y/PY to 2.3: Were these deviations likely to have affected the outcome?			NA
	2.5. If Y/PY/NI to 2.4: Were these deviations from intended intervention balanced between groups?			NA
	2.6 Was an appropriate analysis used to estimate the effect of assignment to intervention?			Y
	2.7 If N/PN/NI to 2.6: Was there potential for a substantial impact (on the result) of the failure to analyse participants in the group to which they were randomized?			NA
	Risk of bias judgement			Low
Bias due to missing outcome data	3.1 Were data for this outcome available for all, or nearly all, participants randomized?			Y
	3.2 If N/PN/NI to 3.1: Is there evidence that result was not biased by missing outcome data?			NA
	3.3 If N/PN to 3.2: Could missingness in the outcome depend on its true value?			NA
	3.4 If Y/PY/NI to 3.3: Is it likely that missingness in the outcome depended on its true value?			NA
	Risk of bias judgement			Low
Bias in measurement of the outcome	4.1 Was the method of measuring the outcome inappropriate?			N
	4.2 Could measurement or ascertainment of the outcome have differed between intervention groups?			N
	4.3 Were outcome assessors aware of the intervention received by study participants?			Y
	4.4 If Y/PY/NI to 4.3: Could assessment of the outcome have been influenced by knowledge of intervention received?			N
	4.5 If Y/PY/NI to 4.4: Is it likely that assessment of the outcome was influenced by knowledge of intervention received?			NA
	Risk of bias judgement			Low
Bias in selection of the reported result	5.1 Were the data that produced this result analysed in accordance with a pre-specified analysis plan that was finalized before unblinded outcome data were available for analysis?			Y
	5.2 ... multiple eligible outcome measurements (e.g. scales, definitions, time points) within the outcome domain?			N
	5.3 ... multiple eligible analyses of the data?			N
	Risk of bias judgement			Low
Overall bias	Risk of bias judgement			High
Unique ID	5	Study ID	Pierce 2023	Assessor
Ref or Label		Aim	assignment to intervention (the 'intention-to-treat' effect)
Experimental	Dengue challenge with rDEN3delta30	Comparator	Placebo	Source	Statistical analysis plan (SAP); “Grey literature” (e.g. unpublished thesis)
Outcome	Viremia	Results		Weight	1
Domain	Signalling question			Response	Comments
Bias arising from the randomization process	1.1 Was the allocation sequence random?			Y
	1.2 Was the allocation sequence concealed until participants were enrolled and assigned to interventions?			Y
	1.3 Did baseline differences between intervention groups suggest a problem with the randomization process?			N
	Risk of bias judgement			Low
Bias due to deviations from intended interventions	2.1.Were participants aware of their assigned intervention during the trial?			PN
	2.2.Were carers and people delivering the interventions aware of participants' assigned intervention during the trial?			PN
	2.3. If Y/PY/NI to 2.1 or 2.2: Were there deviations from the intended intervention that arose because of the experimental context?			NA
	2.4 If Y/PY to 2.3: Were these deviations likely to have affected the outcome?			NA
	2.5. If Y/PY/NI to 2.4: Were these deviations from intended intervention balanced between groups?			NA
	2.6 Was an appropriate analysis used to estimate the effect of assignment to intervention?			PY
	2.7 If N/PN/NI to 2.6: Was there potential for a substantial impact (on the result) of the failure to analyse participants in the group to which they were randomized?			NA
	Risk of bias judgement			Low
Bias due to missing outcome data	3.1 Were data for this outcome available for all, or nearly all, participants randomized?			Y
	3.2 If N/PN/NI to 3.1: Is there evidence that result was not biased by missing outcome data?			NA
	3.3 If N/PN to 3.2: Could missingness in the outcome depend on its true value?			NA
	3.4 If Y/PY/NI to 3.3: Is it likely that missingness in the outcome depended on its true value?			NA
	Risk of bias judgement			Low
Bias in measurement of the outcome	4.1 Was the method of measuring the outcome inappropriate?			N
	4.2 Could measurement or ascertainment of the outcome have differed between intervention groups?			N
	4.3 Were outcome assessors aware of the intervention received by study participants?			N
	4.4 If Y/PY/NI to 4.3: Could assessment of the outcome have been influenced by knowledge of intervention received?			NA
	4.5 If Y/PY/NI to 4.4: Is it likely that assessment of the outcome was influenced by knowledge of intervention received?			NA
	Risk of bias judgement			Low
Bias in selection of the reported result	5.1 Were the data that produced this result analysed in accordance with a pre-specified analysis plan that was finalized before unblinded outcome data were available for analysis?			Y
	5.2 ... multiple eligible outcome measurements (e.g. scales, definitions, time points) within the outcome domain?			PN
	5.3 ... multiple eligible analyses of the data?			N
	Risk of bias judgement			Low
Overall bias	Risk of bias judgement			Low
Unique ID	6	Study ID	Pierce 2024	Assessor
Ref or Label		Aim	assignment to intervention (the 'intention-to-treat' effect)
Experimental	TV005 dengue vaccine	Comparator	Placebo	Source
Outcome	Protection against viraemia	Results		Weight	1
Domain	Signalling question			Response	Comments
Bias arising from the randomization process	1.1 Was the allocation sequence random?			Y
	1.2 Was the allocation sequence concealed until participants were enrolled and assigned to interventions?			Y
	1.3 Did baseline differences between intervention groups suggest a problem with the randomization process?			N
	Risk of bias judgement			Low
Bias due to deviations from intended interventions	2.1.Were participants aware of their assigned intervention during the trial?			N
	2.2.Were carers and people delivering the interventions aware of participants' assigned intervention during the trial?			N
	2.3. If Y/PY/NI to 2.1 or 2.2: Were there deviations from the intended intervention that arose because of the experimental context?			NA
	2.4 If Y/PY to 2.3: Were these deviations likely to have affected the outcome?			NA
	2.5. If Y/PY/NI to 2.4: Were these deviations from intended intervention balanced between groups?			NA
	2.6 Was an appropriate analysis used to estimate the effect of assignment to intervention?			Y
	2.7 If N/PN/NI to 2.6: Was there potential for a substantial impact (on the result) of the failure to analyse participants in the group to which they were randomized?			NA
	Risk of bias judgement			Low
Bias due to missing outcome data	3.1 Were data for this outcome available for all, or nearly all, participants randomized?			PY
	3.2 If N/PN/NI to 3.1: Is there evidence that result was not biased by missing outcome data?			NA
	3.3 If N/PN to 3.2: Could missingness in the outcome depend on its true value?			NA
	3.4 If Y/PY/NI to 3.3: Is it likely that missingness in the outcome depended on its true value?			NA
	Risk of bias judgement			Low
Bias in measurement of the outcome	4.1 Was the method of measuring the outcome inappropriate?			N
	4.2 Could measurement or ascertainment of the outcome have differed between intervention groups?			N
	4.3 Were outcome assessors aware of the intervention received by study participants?			N
	4.4 If Y/PY/NI to 4.3: Could assessment of the outcome have been influenced by knowledge of intervention received?			NA
	4.5 If Y/PY/NI to 4.4: Is it likely that assessment of the outcome was influenced by knowledge of intervention received?			NA
	Risk of bias judgement			Low
Bias in selection of the reported result	5.1 Were the data that produced this result analysed in accordance with a pre-specified analysis plan that was finalized before unblinded outcome data were available for analysis?			Y
	5.2 ... multiple eligible outcome measurements (e.g. scales, definitions, time points) within the outcome domain?			N
	5.3 ... multiple eligible analyses of the data?			N
	Risk of bias judgement			Low
Overall bias	Risk of bias judgement			Low

## Sheet: Print_format (PP)
Unique ID		Study ID		Assessor
Ref or Label		Aim	adhering to intervention (the 'per-protocol' effect)	The effect of adhering to intervention…
Experimental		Comparator		Source
Outcome		Results		Weight
Domain	Signalling question			Response	Comments
Bias arising from the randomization process	1.1 Was the allocation sequence random?
	1.2 Was the allocation sequence concealed until participants were enrolled and assigned to interventions?
	1.3 Did baseline differences between intervention groups suggest a problem with the randomization process?
	Risk of bias judgement
Bias due to deviations from intended interventions	2.1 Were participants aware of their assigned intervention during the trial?
	2.2 Were carers and people delivering the interventions aware of participants' assigned intervention during the trial?
	2.3. [If applicable:] If Y/PY/NI to 2.1 or 2.2: Were important non-protocol interventions balanced across intervention groups?
	2.4. [If applicable:] Were there failures in implementing the intervention that could have affected the outcome?
	2.5. [If applicable:] Was there non-adherence to the assigned intervention regimen that could have affected participants’ outcomes?
	2.6. If N/PN/NI to 2.3, or Y/PY/NI to 2.4 or 2.5: Was an appropriate analysis used to estimate the effect of adhering to the intervention?
	Risk of bias judgement
Bias due to missing outcome data	3.1 Were data for this outcome available for all, or nearly all, participants randomized?
	3.2 If N/PN/NI to 3.1: Is there evidence that result was not biased by missing outcome data?
	3.3 If N/PN to 3.2: Could missingness in the outcome depend on its true value?
	3.4 If Y/PY/NI to 3.3: Is it likely that missingness in the outcome depended on its true value?
	Risk of bias judgement
Bias in measurement of the outcome	4.1 Was the method of measuring the outcome inappropriate?
	4.2 Could measurement or ascertainment of the outcome have differed between intervention groups?
	4.3 Were outcome assessors aware of the intervention received by study participants?
	4.4 If Y/PY/NI to 4.3: Could assessment of the outcome have been influenced by knowledge of intervention received?
	4.5 If Y/PY/NI to 4.4: Is it likely that assessment of the outcome was influenced by knowledge of intervention received?
	Risk of bias judgement
Bias in selection of the reported result	5.1 Were the data that produced this result analysed in accordance with a pre-specified analysis plan that was finalized before unblinded outcome data were available for analysis?
	5.2 ... multiple eligible outcome measurements (e.g. scales, definitions, time points) within the outcome domain?
	5.3 ... multiple eligible analyses of the data?
	Risk of bias judgement
Overall bias	Risk of bias judgement

## Sheet: Print_format (ITT)
Unique ID		Study ID		Assessor
Ref or Label		Aim	assignment to intervention (the 'intention-to-treat' effect)
Experimental		Comparator		Source
Outcome		Results		Weight
Domain	Signalling question			Response	Comments
Bias arising from the randomization process	1.1 Was the allocation sequence random?
	1.2 Was the allocation sequence concealed until participants were enrolled and assigned to interventions?
	1.3 Did baseline differences between intervention groups suggest a problem with the randomization process?
	Risk of bias judgement
Bias due to deviations from intended interventions	2.1.Were participants aware of their assigned intervention during the trial?
	2.2.Were carers and people delivering the interventions aware of participants' assigned intervention during the trial?
	2.3. If Y/PY/NI to 2.1 or 2.2: Were there deviations from the intended intervention that arose because of the experimental context?
	2.4 If Y/PY to 2.3: Were these deviations likely to have affected the outcome?
	2.5. If Y/PY/NI to 2.4: Were these deviations from intended intervention balanced between groups?
	2.6 Was an appropriate analysis used to estimate the effect of assignment to intervention?
	2.7 If N/PN/NI to 2.6: Was there potential for a substantial impact (on the result) of the failure to analyse participants in the group to which they were randomized?
	Risk of bias judgement
Bias due to missing outcome data	3.1 Were data for this outcome available for all, or nearly all, participants randomized?
	3.2 If N/PN/NI to 3.1: Is there evidence that result was not biased by missing outcome data?
	3.3 If N/PN to 3.2: Could missingness in the outcome depend on its true value?
	3.4 If Y/PY/NI to 3.3: Is it likely that missingness in the outcome depended on its true value?
	Risk of bias judgement
Bias in measurement of the outcome	4.1 Was the method of measuring the outcome inappropriate?
	4.2 Could measurement or ascertainment of the outcome have differed between intervention groups?
	4.3 Were outcome assessors aware of the intervention received by study participants?
	4.4 If Y/PY/NI to 4.3: Could assessment of the outcome have been influenced by knowledge of intervention received?
	4.5 If Y/PY/NI to 4.4: Is it likely that assessment of the outcome was influenced by knowledge of intervention received?
	Risk of bias judgement
Bias in selection of the reported result	5.1 Were the data that produced this result analysed in accordance with a pre-specified analysis plan that was finalized before unblinded outcome data were available for analysis?
	5.2 ... multiple eligible outcome measurements (e.g. scales, definitions, time points) within the outcome domain?
	5.3 ... multiple eligible analyses of the data?
	Risk of bias judgement
Overall bias	Risk of bias judgement

## Sheet: Function Tab
	Journal article(s)	NA	Yes		1.1 Was the allocation sequence random?		2.1 Were participants aware of their assigned intervention during the trial?	2.1 Were participants aware of their assigned intervention during the trial?		3.1 Were data for this outcome available for all, or nearly all, participants randomized?	Individually Randomized, Parallel Group Trials	4.1 Was the method of measuring the outcome inappropriate?	assignment to intervention (the 'intention-to-treat' effect)	5.1 Were the data that produced this result analysed in accordance with a pre-specified analysis plan that was finalized before unblinded outcome data were available for analysis?				occurance of non-protocol interventions
NA	Trial protocol	Favours experimental	No (Please include reasons in the note)	Y	1.2 Was the allocation sequence concealed until participants were enrolled and assigned to interventions?	Low	2.2 Were carers and people delivering the interventions aware of participants' assigned intervention during the trial?	2.2 Were carers and people delivering the interventions aware of participants' assigned intervention during the trial?		3.2 If N/PN/NI to 3.1: Is there evidence that the result was not biased by missing outcome data?		4.2 Could measurement or ascertainment of the outcome have differed between intervention groups?	adhering to intervention (the 'per-protocol' effect)	5.2 ... multiple eligible outcome measurements (e.g. scales, definitions, time points) within the outcome domain?				failures in implementing the intervention that could have affected the outcome
Y	Statistical analysis plan (SAP)	Favours comparator		PY	1.3 Did baseline differences between intervention groups suggest a problem with the randomization process?	High	2.3 [If applicable:] If Y/PY/NI to 2.1 or 2.2: Were important nonprotocol interventions balanced across intervention groups?	2.3 If Y/PY/NI to 2.1 or 2.2: Were there deviations from the intended intervention that arose because of the trial context?		3.3 If N/PN to 3.2: Could missingness in the outcome depend on its true value?		4.3 If N/PN/NI to 4.1 and 4.2: Were outcome assessors aware of the intervention received by study participants?		5.3 ... multiple eligible analyses of the data?				non-adherence to their assigned intervention by trial participants
PY	Non-commercial trial registry record (e.g. ClinicalTrials.gov record)	Towards null		PN		Some concerns	2.4 [If applicable:] Were there failures in implementing the intervention that could have affected the outcome?	2.4 If Y/PY to 2.3: Were these deviations likely to have affected the outcome?		3.4 If Y/PY/NI to 3.3: Is it likely that missingness in the outcome depended on its true value?		4.4 If Y/PY/NI to 4.3: Could assessment of the outcome have been influenced by knowledge of intervention received?
PN	Company-owned trial registry record (e.g. GSK Clinical Study Register record)	Away from null		N			2.5 [If applicable:] Was there non-adherence to the assigned intervention regimen that could have affected participants’ outcomes?	2.5. If Y/PY/NI to 2.4: Were these deviations from intended intervention balanced between groups?				4.5 If Y/PY/NI to 4.4: Is it likely that assessment of the outcome was influenced by knowledge of intervention received?
N	“Grey literature” (e.g. unpublished thesis)	Unpredictable		NI			2.6 If N/PN/NI to 2.3, or Y/PY/NI to 2.4 or 2.5: Was an appropriate analysis used to estimate the effect of adhering to the intervention?	2.6 Was an appropriate analysis used to estimate the effect of assignment to intervention?
NI	Conference abstract(s) about the trial							2.7 If N/PN/NI to 2.6: Was there potential for a substantial impact (on the result) of the failure to analyse participants in the group to which they were randomized?
	Regulatory document (e.g. Clinical Study Report, Drug Approval Package)
	Research ethics application
	Grant database summary (e.g. NIH RePORTER, Research Councils UK Gateway to Research)
	Personal communication with trialist
	Personal communication with the sponsor
